# Supplementary material for: Muscle contraction is required to maintain the pool of muscle progenitors via YAP and NOTCH during fetal myogenesis
Source: eLife. 2016 Aug 24;5:e15593. doi: 10.7554/eLife.15593 (PMC5030091; doi:10.7554/eLife.15593)
Supplement: Supplementary file 1. — DOI: http://dx.doi.org/10.7554/eLife.15593.018 [file elife-15593-supp1.xlsx]

## Sheet: Feuil1
				RT-q-PCR primers
		PAX7	Fw	5' AGAAGAAGGCCAAGCACAGCATAG 3'
			Rv	5' ATTCGACATCGGAGCCTTCATCCA 3'
		MYF5	Fw	5' ACCAGAGACTCCCCAAAGTG 3'
			Rv	5' TCGATGTACCTGATGGCGTT 3'
		MYOD	Fw	5' CGACAGCAGCTACTACACGGAAT 3'
			Rv	5' CTCTTCCCATGCTTTGGGTC 3'
		MYOG	Fw	5' AGGCTGAAGAAGGTGAACGAAG 3'
			Rv	5' CAGAGTGCTGCGTTTCAGAGC 3'
		HES5	Fw	5' ATACAGCCGAGCTTTTGCAG 3'
			Rv	5' TGCAGAGCTTCTTTGAGGCA 3'
		HES4	Fw	5' GCCGGACAAACCTCGGA 3'
			Rv	5' CATCCGCTGCCATTTACCTTC 3'
		HEYL	Fw	5' CCAAGCTGGAGAAGGCAGA 3'
			Rv	5' CCAGAGCACGAGCATCCA 3'
		JAG2	Fw	5' CAAGTGGCTGGGAAGGAGAA 3'
			Rv	5' TGCATCGGCCACCATTATGA 3'
		CTGF	Fw	5' AAGACACTTACGGCCCAGAC 3'
			Rv	5' AGTAGTCTGCACCAGGCAAT 3'
		CYR61	Fw	5' GGAACAACGAGCTGATTGCC 3'
			Rv	5' CGGCTCGGATCCAAAAACAG 3'
		ANKRD1	Fw	5' GAAATGCAGGAAAGTGAAAGC 3'
			Rv	5' TGCAGCTCTGAAGAACATGG 3'
		GAPDH	Fw	5' GGCTGAGAACGGGAAACTTG 3'
			Rv	5' TGGAAGATAGTGATGGCGTGC 3'
		RPS17	Fw	5' ACCTGGTTCCTGCACAGGGCTT 3'
			Rv	5' TGCCTGAGCGGAGGAGCAAACA 3'
				PCR primers used for ChIP
		Region 1	Fw	5' GTGTTGCAATGCTCCCAGTG 3'
			Rv	5' TTTGGCCGTAGGAGAACGTG 3'
		Region 2	Fw	5' TGCATCCATTGCAAATAGGTCAAG 3'
			Rv	5' TTCTCTGATGGACTGAACTGTGC 3'
		Region 3	Fw	5' GTTTGAGGGGAGGGACTTGG 3'
			Rv	5' AGGATCCCCAGATTAGTGCT 3'
				RT-q-PCR primers used for ChIP
		Region 1	Fw	5' GCAGCCCTGGGGCTTGACAT 3'
			Rv	5' CAGGGTGGGATCACCCACAGC 3'
